# Supplementary material for: Hepatitis B (HBsAg) prevalence among obstetric patients in Caluquembe, Angola, 2023–2024
Source: PLoS One. 2025 Jul 3;20(7):e0327426. doi: 10.1371/journal.pone.0327426 (PMC12225797; doi:10.1371/journal.pone.0327426)
Supplement: S1 Data — (XLSX) [file pone.0327426.s001.xlsx]

## Sheet: Sheet1
Study ID #	HBsAg result	Prior HBV test?	Prior test result	Age	Heard about Hep B	Heard about Hep B vaccine	Any other children received a vaccine after birth	Which vaccine?	Gravidity (# pregnancies	# live births	# stillbirths/abortions	# live children
1	neg	no	N/A	30	no	no	yes	polio	5	5	0	5
2	neg	no	N/A	18	no	yes	yes	polio	1	1	0	1
3	neg	no	N/A	24	no	no	no	N/A	4	3	1	3
4	neg	no	N/A	18	no	no	no	N/A	2	1	0	1
5	neg	no	N/A	21	yes	yes	N/A	N/A	1	0	0	0
6	neg	no	N/A	20	no	no	yes	no	3	3	1	3
7	neg	no	N/A	16	no	no	N/A	N/A	1	1	0	1
8	neg	no	N/A	23	no	no	no	N/A	2	2	0	2
9	neg	no	N/A	28	no	no	yes	polio	4	3	2	3
10	neg	no	N/A	20	no	no	no	N/A	2	2	0	2
11	neg	yes	negative	27	yes	yes	N/A	N/A	1	1	0	1
12	neg	no	N/A	18	no	no	N/A	N/A	1	0	1	0
13	neg	no	N/A	19	no	no	N/A	N/A	1	1	0	1
14	pos	no	N/A	30	no	no	no	N/A	5	4	1	4
15	neg	no	N/A	16	no	no	N/A	N/A	1	1	0	1
16	neg	no	N/A	19	no	no	N/A	N/A	1	1	0	1
17	neg	no	N/A	19	yes	yes	N/A	N/A	1	0	1	0
18	neg	no	N/A	26	yes	yes	N/A	N/A	1	1	0	1
19	neg	no	N/A	missing	missing	missing	missing	missing	missing	missing	missing	missing
20	neg	no	N/A	19	no	no	N/A	N/A	1	0	1	0
21	pos	no	N/A	22	no	no	yes	no	2	1	0	1
22	neg	no	N/A	20	no	no	N/A	N/A	1	0	0	0
23	neg	no	N/A	28	no	no	N/A	N/A	3	1	2	1
24	neg	no	N/A	38	yes	yes	no	N/A	10	9	1	9
25	neg	no	N/A	38	yes	yes	yes	no	8	7	1	7
26	neg	no	N/A	17	no	no	N/A	N/A	1	0	1	0
27	neg	no	N/A	24	no	no	no	N/A	2	2	0	2
28	neg	no	N/A	28	no	no	no	N/A	4	4	1	4
29	neg	no	N/A	29	no	no	N/A	N/A	2	1	1	1
30	neg	no	N/A	17	no	no	N/A	N/A	1	1	0	1
31	neg	yes	negative	25	yes	yes	N/A	N/A	1	1	0	1
32	neg	no	N/A	20	no	no	no	N/A	2	2	0	2
33	neg	no	N/A	34	no	no	yes	no	8	6	2	5
34	pos	no	N/A	30	no	yes	yes	no	9	9	0	5
35	neg	no	N/A	29	yes	yes	N/A	N/A	1	1	0	1
36	neg	no	N/A	28	no	no	yes	no	5	5	0	5
37	neg	no	N/A	35	yes	no	no	N/A	13	12	1	12
38	neg	no	N/A	21	missing	missing	missing	missing	missing	missing	missing	missing
39	invalid	no	N/A	18	missing	missing	missing	missing	missing	missing	missing	missing
40	neg	no	N/A	25	yes	yes	N/A	N/A	2	1	1	1
41	neg	no	N/A	22	yes	yes	yes	measles	3	2	0	2
42	pos	no	N/A	19	yes	yes	N/A	N/A	1	0	0	0
43	neg	no	N/A	36	yes	yes	no	N/A	7	6	1	6
44	neg	no	N/A	28	yes	yes	yes	no	4	3	0	3
45	neg	yes	negative	32	no	no	yes	no	3	3	0	3
46	neg	no	N/A	31	yes	yes	yes	no	7	7	0	7
47	neg	no	N/A	32	yes	yes	yes	malaria	5	5	0	5
48	neg	no	N/A	18	yes	yes	N/A	N/A	1	1	0	1
49	neg	no	N/A	18	no	no	N/A	N/A	1	1	0	1
50	neg	no	N/A	18	no	yes	N/A	N/A	1	1	0	1
51	neg	no	N/A	28	no	no	yes	malaria	5	4	1	4
52	neg	no	N/A	32	missing	missing	missing	missing	missing	missing	missing	missing
53	neg	no	N/A	18	missing	missing	missing	missing	missing	missing	missing	missing
54	neg	no	N/A	27	yes	no	no	N/A	4	4	1	4
55	pos	no	N/A	18	yes	yes	N/A	N/A	1	1	0	1
56	neg	no	N/A	27	no	no	yes	tetanus	4	3	1	3
57	neg	no	N/A	42	no	no	yes	no	doesn't know	6	3	6
58	neg	no	N/A	17	no	no	N/A	N/A	1	0	0	0
59	neg	no	N/A	20	no	no	no	N/A	2	1	0	1
60	neg	no	N/A	32	yes	yes	yes	no	8	6	2	6
61	neg	no	N/A	30	no	no	yes	3 (unknown types)	8	7	2	7
62	neg	no	N/A	35	no	no	no	N/A	7	6	1	3
63	neg	no	N/A	26	no	no	yes	no	3	2	1	2
64	neg	no	N/A	25	yes	yes	N/A	N/A	1	1	0	1
65	invalid	no	N/A	missing	missing	missing	missing	missing	missing	missing	missing	missing
66	invalid	no	N/A	missing	missing	missing	missing	missing	missing	missing	missing	missing
67	neg	no	N/A	26	yes	yes	no	N/A	2	1	0	1
68	neg	no	N/A	29	no	no	yes	no	5	4	1	4
69	neg	no	N/A	19	no	no	N/A	N/A	1	1	0	1
70	neg	no	N/A	34	no	yes	no	N/A	11	4	7	4
71	neg	no	N/A	20	missing	missing	missing	missing	missing	missing	missing	missing
72	neg	no	N/A	27	missing	missing	missing	missing	missing	missing	missing	missing
73	neg	no	N/A	18	no	yes	N/A	N/A	1	1	0	1
74	neg	no	N/A	36	yes	yes	yes	no	12	12	0	12
75	neg	no	N/A	35	no	no	yes	no	7	4	3	4
76	pos	no	N/A	31	missing	missing	missing	missing	missing	missing	missing	missing
77	neg	no	N/A	18	no	yes	N/A	N/A	1	1	0	1
78	neg	no	N/A	37	yes	yes	no	N/A	13	7	6	7
79	neg	no	N/A	37	yes	yes	yes	malaria, polio	6	4	2	4
80	neg	no	N/A	24	yes	yes	yes	no	3	3	0	3
81	neg	no	N/A	34	no	no	yes	no	10	7	3	7
82	neg	no	N/A	40	yes	no	yes	tetanus	8	8	0	8
83	pos	no	N/A	18	no	no	N/A	N/A	1	1	0	1
84	neg	no	N/A	23	no	yes	yes	no	6	1	5	1
85	neg	no	N/A	24	no	no	no	N/A	4	3	1	3
86	neg	no	N/A	30	no	no	yes	no	6	7	0	7
87	neg	no	N/A	29	yes	yes	yes	no	5	2	3	2
88	neg	no	N/A	16	yes	no	N/A	N/A	1	1	0	1
89	neg	no	N/A	22	no	no	no	N/A	2	2	0	2
90	neg	no	N/A	21	no	no	yes	no	2	2	0	2
91	neg	no	N/A	36	no	no	no	N/A	7	7	0	7
92	neg	no	N/A	19	no	no	N/A	N/A	1	1	0	1
93	neg	no	N/A	29	yes	yes	yes	HBV, polio	5	4	1	4
94	neg	no	N/A	35	no	yes	yes	no	8	6	2	6
95	neg	no	N/A	26	no	yes	N/A	N/A	4	1	3	1
96	neg	no	N/A	17	no	no	N/A	N/A	1	1	1	1
97	neg	no	N/A	18	yes	no	N/A	N/A	4	1	3	1
98	neg	no	N/A	23	no	no	N/A	N/A	1	1	0	1
99	neg	no	N/A	30	no	no	yes	no	4	4	0	4
100	neg	no	N/A	23	missing	missing	missing	missing	missing	missing	missing	missing
101	neg	no	N/A	20	no	no	yes	no	3	3	0	3
102	neg	no	N/A	18	no	no	N/A	N/A	1	1	0	0
103	neg	no	N/A	38	no	no	no	N/A	9	7	1	7
104	neg	no	N/A	38	no	no	no	N/A	8	7	1	7
105	neg	no	N/A	21	yes	no	N/A	N/A	1	1	0	1
106	neg	no	N/A	17	no	no	N/A	N/A	1	0	0	0
107	neg	no	N/A	33	no	no	yes	measles	7	6	0	6
108	neg	no	N/A	32	no	no	no	N/A	5	5	0	5
109	neg	no	N/A	38	no	no	no	N/A	8	8	0	7
110	neg	no	N/A	missing	no	no	yes	no	8	8	0	7
111	neg	no	N/A	19	missing	missing	missing	missing	missing	missing	missing	missing
112	neg	no	N/A	31	yes	yes	yes	no	5	5	0	5
113	neg	no	N/A	26	yes	yes	yes	no	7	6	1	6
114	neg	no	N/A	19	yes	yes	yes	3 (unknown types)	4	4	0	3
115	neg	no	N/A	33	no	no	no	N/A	8	6	2	6
116	pos	no	N/A	22	yes	yes	N/A	N/A	1	1	0	1
117	neg	no	N/A	23	yes	yes	N/A	N/A	2	1	1	0
118	neg	no	N/A	28	yes	no	yes	HBV	5	4	1	4
119	pos	no	N/A	22	no	no	no	N/A	3	3	0	3
120	neg	no	N/A	21	no	no	yes	no	2	2	0	2
121	neg	no	N/A	35	yes	yes	yes	no	9	7	1	7
122	neg	no	N/A	22	yes	yes	yes	BCG, HBV, polio	2	2	0	2
123	neg	no	N/A	24	yes	yes	yes	no	3	2	0	2
124	neg	no	N/A	26	yes	yes	yes	BCG, HBV, polio	5	3	0	3
125	neg	no	N/A	36	yes	yes	yes	no	9	8	1	7
126	neg	no	N/A	18	no	no	N/A	N/A	1	1	0	1
127	neg	no	N/A	22	yes	no	no	N/A	2	2	0	2
128	neg	no	N/A	35	yes	yes	yes	BCG, polio	5	5	0	5
129	neg	no	N/A	17	no	no	N/A	N/A	1	0	1	0
130	neg	no	N/A	25	no	no	yes	no	3	2	2	1
131	pos	no	N/A	18	no	no	yes	no	2	2	0	2
132	neg	no	N/A	17	no	no	N/A	N/A	1	0	0	0
133	neg	no	N/A	17	no	no	N/A	N/A	1	1	0	1
134	neg	no	N/A	28	yes	yes	yes	no	2	2	0	2
135	neg	no	N/A	17	no	no	N/A	N/A	1	2	0	2
136	neg	no	N/A	38	no	no	yes	BCG, HBV, polio	12	12	0	11
137	neg	no	N/A	17	yes	no	N/A	N/A	1	0	0	0
138	neg	no	N/A	30	yes	yes	yes	no	4	3	0	3
139	neg	no	N/A	19	no	no	N/A	N/A	1	0	1	0
140	neg	no	N/A	36	no	yes	yes	no	5	4	2	4
141	neg	no	N/A	35	no	no	no	N/A	10	5	5	4
142	neg	no	N/A	30	no	yes	yes	no	7	7	0	7
143	neg	no	N/A	20	no	no	N/A	N/A	1	0	1	0
144	neg	no	N/A	19	no	yes	N/A	N/A	1	1	0	1
145	neg	no	N/A	19	no	no	yes	no	3	2	0	1
146	neg	no	N/A	37	yes	yes	yes	HBV	8	8	0	8
147	neg	no	N/A	32	no	no	yes	no	3	2	1	2
148	neg	no	N/A	27	yes	yes	yes	no	5	4	1	4
149	neg	no	N/A	32	yes	yes	no	N/A	9	7	1	7
150	neg	no	N/A	24	yes	yes	yes	measles, tetanus	2	2	0	2
151	neg	no	N/A	34	no	no	yes	no	7	6	1	6
152	neg	no	N/A	35	yes	yes	yes	no	11	11	0	11
153	neg	no	N/A	18	no	no	N/A	N/A	1	0	1	0
154	neg	no	N/A	19	no	no	N/A	N/A	1	0	0	0
155	invalid	no	N/A	32	yes	yes	yes	no	7	6	1	6
156	neg	no	N/A	19	no	no	N/A	N/A	1	0	1	0
157	neg	no	N/A	20	no	no	yes	no	3	3	0	3
158	neg	no	N/A	19	no	no	N/A	N/A	1	1	0	1
159	invalid	no	N/A	22	yes	yes	N/A	N/A	1	1	0	1
160	neg	no	N/A	36	missing	missing	missing	missing	missing	missing	missing	missing
161	neg	no	N/A	25	no	no	yes	no	3	2	0	1
162	neg	no	N/A	27	no	no	yes	no	4	1	0	1
163	neg	no	N/A	18	no	no	N/A	N/A	1	2	0	2
164	neg	no	N/A	18	yes	yes	N/A	N/A	1	1	0	1
165	neg	no	N/A	19	yes	no	N/A	N/A	1	1	0	1
166	neg	no	N/A	17	no	no	N/A	N/A	1	0	0	0
167	neg	no	N/A	30	no	yes	yes	no	9	9	0	9
168	neg	no	N/A	22	no	no	yes	no	3	1	0	1
169	neg	no	N/A	23	no	yes	yes	polio	2	1	0	1
170	neg	no	N/A	30	no	yes	no	N/A	7	7	0	7
171	neg	no	N/A	17	no	yes	N/A	N/A	1	1	0	1
172	neg	no	N/A	21	no	no	yes	no	2	1	0	1
173	neg	no	N/A	21	yes	yes	N/A	N/A	1	1	0	1
174	neg	no	N/A	29	no	no	yes	no	2	2	0	2
175	neg	no	N/A	33	yes	yes	yes	BCG	7	7	0	7
176	neg	no	N/A	28	yes	yes	yes	no	4	4	0	4
177	neg	no	N/A	33	yes	yes	no	N/A	8	7	1	7
178	neg	no	N/A	27	yes	no	yes	no	6	6	0	6
179	neg	no	N/A	31	no	no	yes	measles	8	6	1	6
180	pos	no	N/A	23	yes	yes	yes	no	4	2	2	2
181	invalid	no	N/A	31	no	no	yes	no	4	2	1	2
182	neg	no	N/A	33	no	no	yes	no	5	5	0	5
183	pos	no	N/A	18	no	no	N/A	N/A	1	1	0	1
184	neg	no	N/A	35	no	no	yes	no	9	8	1	7
185	neg	no	N/A	24	no	no	yes	no	5	3	1	3
186	neg	no	N/A	16	yes	no	N/A	N/A	1	0	0	0
187	neg	no	N/A	39	no	no	no	N/A	6	6	0	6
188	neg	yes	negative	19	yes	yes	N/A	N/A	1	0	0	0
189	neg	no	N/A	27	yes	no	yes	no	8	4	4	3
190	neg	no	N/A	26	no	no	no	N/A	5	6	0	6
191	neg	no	N/A	16	no	no	N/A	N/A	1	1	0	1
192	neg	no	N/A	21	no	no	no	N/A	2	2	0	2
193	neg	no	N/A	18	no	no	N/A	N/A	1	1	0	1
194	neg	no	N/A	19	no	no	N/A	N/A	1	1	0	1
195	neg	no	N/A	16	no	no	N/A	N/A	1	1	0	1
196	neg	no	N/A	18	no	yes	yes	no	2	2	0	2
197	neg	no	N/A	15	no	no	N/A	N/A	1	1	0	1
198	neg	no	N/A	20	no	no	N/A	N/A	1	1	0	1
199	neg	no	N/A	38	yes	yes	yes	Hepatits B, measles	7	7	0	5
200	neg	no	N/A	21	no	yes	N/A	N/A	1	1	0	1
201	neg	no	N/A	20	yes	yes	N/A	N/A	1	1	0	1
202	neg	no	N/A	20	yes	yes	N/A	N/A	1	1	0	1
203	neg	no	N/A	18	yes	yes	N/A	N/A	1	1	0	1
204	neg	no	N/A	22	yes	yes	yes	no	3	2	1	2
205	neg	no	N/A	17	no	no	N/A	N/A	1	1	0	1
206	neg	no	N/A	28	no	no	yes	no	7	6	1	6
207	neg	no	N/A	21	no	no	yes	no	2	1	0	1
208	neg	no	N/A	21	yes	no	N/A	N/A	1	0	0	0
209	neg	no	N/A	19	no	no	no	N/A	2	2	0	2
210	neg	no	N/A	19	no	no	yes	no	2	1	0	1
211	neg	no	N/A	30	no	no	yes	no	5	4	1	3
212	neg	no	N/A	45	no	yes	yes	no	13	9	4	9
213	neg	no	N/A	20	no	no	N/A	N/A	1	1	1	1
214	neg	no	N/A	16	no	yes	N/A	N/A	1	1	0	1
215	neg	no	N/A	17	no	no	N/A	N/A	1	0	0	0
216	neg	no	N/A	21	yes	no	yes	no	2	2	0	2
217	neg	no	N/A	19	no	no	no	N/A	5	2	2	2
218	neg	no	N/A	34	no	no	yes	no	5	4	1	4
219	neg	no	N/A	17	yes	yes	N/A	N/A	1	1	0	1
220	neg	no	N/A	25	no	no	yes	no	4	3	0	2
221	neg	no	N/A	20	no	yes	yes	no	3	3	0	3
222	neg	no	N/A	33	no	no	no	N/A	10	8	0	7
223	neg	no	N/A	17	yes	yes	N/A	N/A	1	0	1	0
224	neg	no	N/A	23	yes	no	no	N/A	2	1	0	1
225	neg	no	N/A	41	missing	missing	missing	missing	missing	missing	missing	missing
226	neg	no	N/A	18	no	no	N/A	N/A	1	1	0	1
227	invalid	no	N/A	20	yes	yes	N/A	N/A	2	1	0	1
228	neg	no	N/A	40	no	no	yes	no	12	9	2	9
229	neg	no	N/A	37	yes	yes	yes	no	6	6	0	6
230	neg	no	N/A	25	no	no	no	N/A	2	2	0	2
231	neg	no	N/A	29	yes	yes	no	N/A	7	1	6	1
232	neg	no	N/A	30	no	no	no	N/A	7	7	0	7
233	invalid	no	N/A	20	no	yes	no	N/A	2	2	0	2
234	neg	no	N/A	16	no	no	N/A	N/A	1	0	0	0
235	neg	no	N/A	17	yes	no	N/A	N/A	1	0	0	0
236	pos	no	N/A	29	no	no	yes	no	5	4	0	4
237	neg	no	N/A	18	yes	yes	N/A	N/A	1	1	0	1
238	neg	no	N/A	16	no	no	N/A	N/A	1	0	1	0
239	neg	no	N/A	30	yes	yes	no	N/A	5	5	0	5
240	pos	no	N/A	19	no	yes	N/A	N/A	1	0	0	0
241	neg	no	N/A	27	no	no	yes	no	5	2	0	2
242	neg	no	N/A	38	no	yes	yes	no	7	7	0	5
243	neg	no	N/A	30	yes	yes	yes	no	4	3	1	2
244	neg	no	N/A	20	no	no	N/A	N/A	1	0	0	0
245	neg	no	N/A	27	yes	yes	N/A	N/A	2	1	0	1
246	neg	no	N/A	20	no	no	no	N/A	2	2	0	2
247	neg	no	N/A	23	yes	yes	yes	no	3	3	0	3
248	neg	no	N/A	19	yes	yes	N/A	N/A	1	0	0	0
249	neg	no	N/A	18	no	no	N/A	N/A	1	1	0	1
250	neg	no	N/A	26	yes	yes	yes	measles	5	5	0	4
251	neg	no	N/A	28	no	no	no	N/A	4	4	0	3
252	neg	no	N/A	17	no	no	N/A	N/A	1	0	0	0
253	neg	no	N/A	29	no	no	yes	no	6	5	0	5
254	neg	no	N/A	31	no	no	yes	no	5	5	0	5
255	neg	no	N/A	23	yes	no	yes	HAV, HBV, polio	4	3	0	2
256	neg	no	N/A	25	yes	no	yes	BCG, polio	5	3	0	3
257	neg	no	N/A	27	no	no	yes	no	4	2	0	2
258	neg	no	N/A	18	no	no	N/A	N/A	1	1	0	1
259	neg	no	N/A	18	no	yes	N/A	N/A	1	1	0	1
260	neg	no	N/A	30	no	no	no	N/A	4	4	0	4
261	neg	no	N/A	29	no	yes	no	N/A	5	7	0	6
262	neg	no	N/A	38	no	no	yes	no	10	9	1	6
263	neg	no	N/A	16	no	no	N/A	N/A	1	1	0	1
264	invalid	no	N/A	21	missing	missing	missing	missing	missing	missing	missing	missing
265	neg	no	N/A	27	yes	yes	N/A	N/A	1	1	0	1
266	neg	no	N/A	23	yes	yes	yes	no	4	4	0	3
267	neg	no	N/A	21	no	no	no	N/A	2	2	0	2
268	neg	no	N/A	25	no	no	yes	no	4	4	0	4
269	neg	no	N/A	16	no	no	N/A	N/A	1	1	0	1
270	neg	no	N/A	23	yes	yes	N/A	N/A	1	1	0	1
271	neg	no	N/A	17	no	no	no	N/A	2	1	0	1
272	neg	no	N/A	23	yes	no	no	N/A	3	2	0	2
273	neg	no	N/A	30	yes	yes	yes	no	4	3	0	2
274	neg	no	N/A	17	missing	missing	missing	missing	missing	missing	missing	missing
275	neg	no	N/A	21	no	no	yes	no	4	4	0	4
276	neg	no	N/A	27	no	no	yes	no	2	2	0	2
277	neg	no	N/A	21	yes	no	yes	no	3	3	0	3
278	neg	no	N/A	30	yes	yes	yes	BCG, HBV, polio	3	3	0	3
279	neg	no	N/A	17	no	no	N/A	N/A	1	1	0	1
280	neg	no	N/A	23	yes	yes	no	N/A	3	2	1	2
281	neg	no	N/A	17	no	no	N/A	N/A	1	1	0	1
282	neg	no	N/A	17	no	no	N/A	N/A	1	0	0	0
283	neg	no	N/A	18	yes	yes	N/A	N/A	1	1	0	1
284	neg	no	N/A	22	yes	yes	N/A	N/A	1	0	0	0
285	neg	no	N/A	36	yes	yes	no	N/A	4	4	0	3
286	neg	no	N/A	17	no	no	N/A	N/A	1	1	0	1
287	invalid	no	N/A	22	no	yes	yes	no	3	2	0	2
288	neg	no	N/A	23	no	no	no	N/A	4	3	0	2
289	neg	no	N/A	19	no	no	N/A	N/A	1	0	0	0
290	neg	no	N/A	17	no	no	N/A	N/A	1	0	0	0
291	pos	no	N/A	19	yes	yes	N/A	N/A	2	1	0	1
292	neg	no	N/A	18	no	no	N/A	N/A	1	1	0	1
293	neg	no	N/A	23	no	no	yes	no	2	2	0	2
294	neg	no	N/A	18	no	no	N/A	N/A	4	2	0	1
295	neg	no	N/A	19	no	no	N/A	N/A	1	1	0	1
296	neg	no	N/A	17	no	no	N/A	N/A	1	0	0	0
297	neg	no	N/A	33	no	no	yes	no	7	7	0	7
298	neg	no	N/A	24	no	no	yes	no	4	5	0	4
299	neg	no	N/A	19	no	no	yes	no	2	2	0	2
300	neg	no	N/A	35	no	no	no	N/A	6	4	2	4
301	neg	no	N/A	18	yes	no	N/A	N/A	1	1	0	1
302	neg	no	N/A	20	no	no	no	N/A	2	2	0	1
303	neg	no	N/A	32	no	no	yes	no	4	4	0	4
304	neg	no	N/A	37	yes	yes	yes	no	10	9	2	8
305	neg	no	N/A	22	no	no	yes	no	3	2	0	2
306	neg	no	N/A	28	no	no	yes	no	3	2	0	2
307	neg	no	N/A	23	yes	yes	N/A	N/A	1	0	0	0
308	neg	no	N/A	28	no	no	no	N/A	6	5	2	4
309	neg	no	N/A	18	no	no	N/A	N/A	1	0	1	0
310	neg	no	N/A	22	missing	missing	missing	missing	missing	missing	missing	missing
311	neg	no	N/A	42	no	yes	yes	no	11	11	0	7
312	neg	no	N/A	33	yes	yes	yes	no	7	5	1	5
313	neg	no	N/A	18	yes	yes	N/A	N/A	1	1	0	1
314	neg	no	N/A	18	yes	yes	N/A	N/A	1	1	0	1
315	neg	no	N/A	23	no	no	yes	measles	2	3	0	3
316	neg	no	N/A	21	no	no	N/A	N/A	3	0	0	0
317	neg	no	N/A	38	yes	yes	yes	no	11	10	0	7
318	neg	no	N/A	26	no	no	yes	no	6	4	0	3
319	invalid	no	N/A	30	no	no	no	N/A	3	2	1	1
320	neg	no	N/A	41	no	no	yes	no	8	9	0	7
321	neg	no	N/A	24	no	no	yes	no	3	2	1	1
322	neg	no	N/A	30	yes	no	no	N/A	9	8	0	7
323	neg	no	N/A	20	yes	yes	N/A	N/A	2	0	0	0
324	neg	yes	negative	20	no	no	no	N/A	3	3	0	3
325	neg	no	N/A	18	no	no	N/A	N/A	1	1	0	1
326	neg	no	N/A	29	yes	no	yes	no	4	2	0	2
327	neg	no	N/A	24	no	no	yes	no	5	4	1	4
328	neg	no	N/A	16	no	yes	N/A	N/A	1	0	1	0
